# Supplementary material for: Association between Food Intake, Clinical and Metabolic Markers and DNA Damage in Older Subjects
Source: Antioxidants (Basel). 2021 May 6;10(5):730. doi: 10.3390/antiox10050730 (PMC8148130; doi:10.3390/antiox10050730)
Supplement: Supplementary file 1 [file antioxidants-10-00730-s001.zip]

Archive with 1 entries (1 files):
- antioxidants-1189799-SI.pdf
